# Supplementary material for: The Recombinant Viral Capsid Protein rVP1 Induces Protective Immunity Against Coxsackievirus B3 (CVB3) Lethal Challenges in Balb/c Mouse Model
Source: Vaccines (Basel). 2026 Mar 6;14(3):244. doi: 10.3390/vaccines14030244 (PMC13030759; doi:10.3390/vaccines14030244)
Supplement: Supplementary file 1 [file vaccines-14-00244-s001.zip]

Archive with 1 entries (1 files):
- vaccines-4148861-supplementary.pdf
